# Supplementary material for: Occurrence, Migration Behavior, and Environmental Burden of Phthalate Esters in Flooring Materials Used in Newly Renovated Chinese Homes
Source: Toxics. 2025 Jun 20;13(7):517. doi: 10.3390/toxics13070517 (PMC12299772; doi:10.3390/toxics13070517)
Supplement: Supplementary file 1 [file toxics-13-00517-s001.zip]

Archive with 1 entries (1 files):
- toxics-3660113-supplementary.pdf
